# Supplementary material for: Converging Role for REEP1/SPG31 in Oxidative Stress
Source: Int J Mol Sci. 2023 Feb 9;24(4):3527. doi: 10.3390/ijms24043527 (PMC9959426; doi:10.3390/ijms24043527)
Supplement: Supplementary file 1 [file ijms-24-03527-s001.zip]

Archive with 4 entries (4 files):
- Supplementary Videos S1.pptx
- Supplementary Table S1_.pdf
- Supplementary Figure S1.pdf
- Supplementary Figure S2.pdf
